# Supplementary material for: Psychometric Validation of the Purpose in Life Test-Short Form (PIL-SF) in Individuals Diagnosed with Severe Mental Illness
Source: Healthcare (Basel). 2024 Oct 18;12(20):2082. doi: 10.3390/healthcare12202082 (PMC11507619; doi:10.3390/healthcare12202082)
Supplement: Supplementary file 1 [file healthcare-12-02082-s001.zip]

Archive with 1 entries (1 files):
- healthcare-3241969-supplementary.pdf
